# Supplementary material for: Insights Into the Ecology of a Widespread but Poorly Known Aerial Insectivore and a Theoretical Basis for Range Expansion Following Repeated Vagrancy Events
Source: Ecol Evol. 2024 Nov 14;14(11):e70576. doi: 10.1002/ece3.70576 (PMC11563706; doi:10.1002/ece3.70576)
Supplement: Supplementary file 2 — Table S1. [file ECE3-14-e70576-s002.xlsx]

## Sheet: savedrecs
Publication Type	Authors	Book Authors	Book Editors	Book Group Authors	Author Full Names	Book Author Full Names	Group Authors	Article Title	Source Title	Book Series Title	Book Series Subtitle	Language	Document Type	Conference Title	Conference Date	Conference Location	Conference Sponsor	Conference Host	Author Keywords	Keywords Plus	Abstract	Addresses	Affiliations	Reprint Addresses	Email Addresses	Researcher Ids	ORCIDs	Funding Orgs	Funding Name Preferred	Funding Text	Cited References	Cited Reference Count	Times Cited, WoS Core	Times Cited, All Databases	180 Day Usage Count	Since 2013 Usage Count	Publisher	Publisher City	Publisher Address	ISSN	eISSN	ISBN	Journal Abbreviation	Journal ISO Abbreviation	Publication Date	Publication Year	Volume	Issue	Part Number
J	Yuri, T; Rohwer, S				Yuri, T; Rohwer, S			Molt and migration in the Northern Rough-winged Swallow	AUK			English	Article							DELAYED PLUMAGE MATURATION; ENERGY-REQUIREMENTS; BULLOCKS ORIOLES; BALTIMORE; PATTERNS; BUNTINGS	We describe the prebasic molt of Northern Rough-winged Swallows (Stelgidopteryx serripennis) using museum specimens. Birds from eastern North America initiate their flight-feather moll about 40 days earlier than birds from west of the Rocky Mountains, suggesting that ecological differences between the two populations affect their molt schedules. In both populations, juveniles start their flight-f…	UNIV WASHINGTON,BURKE MUSEUM,SEATTLE,WA 98195; UNIV WASHINGTON,DEPT ZOOL,SEATTLE,WA 98195	University of Washington; University of Washington Seattle; University of Washington; University of Washington Seattle				Yuri, Tamaki/0000-0001-6394-5755					48	50	61	0	3	AMER ORNITHOLOGISTS UNION	LAWRENCE	ORNITHOLOGICAL SOC NORTH AMER PO BOX 1897, LAWRENCE, KS 66044-8897	0004-8038			AUK	AUK	APR	1997	114	2
J	WOLINSKI, RA				WOLINSKI, RA			ROUGH-WINGED SWALLOW FEEDING ON FLY LARVAE	WILSON BULLETIN			English	Note																			0	1	1	0	2	WILSON ORNITHOLOGICAL SOC	ANN ARBOR	MUSEUM OF ZOOLOGY UNIV MICHIGAN, ANN ARBOR, MI 48109	0043-5643			WILSON BULL	Wilson Bull.		1980	92	1
J	Rohwer, S; Hobson, KA; Yang, S				Rohwer, Sievert; Hobson, Keith A.; Yang, Sylvia			STABLE ISOTOPES (δD) REVEAL EAST-WEST DIFFERENCES IN SCHEDULING OF MOLT AND MIGRATION IN NORTHERN ROUGH-WINGED SWALLOWS (STELGIDOPTERYX SERRIPENNIS)	AUK			English	Article						deuterium; irrigation; migration; molt; monsoon molting; Northern Rough-winged Swallow; Stelgidopteryx serripennis	AUTUMN LANDBIRD MIGRANTS; WINTERING GROUNDS; HYDROGEN; DEUTERIUM; TISSUE; BIRDS; RATES	We used stable-isotope (delta D) measurements of primary feathers to demonstrate that Northern Rough-winged Swallows (Stelgidopteryx serripennis) that breed in western North America migrate to the monsoon region of northwest Mexico for their annual postbreeding molt. Both adults and juveniles replace all their primaries in late summer. As expected, in samples of adults and fledglings collected at…	[Rohwer, Sievert] Univ Washington, Burke Museum, Seattle, WA 98195 USA; [Rohwer, Sievert; Yang, Sylvia] Univ Washington, Dept Biol, Seattle, WA 98195 USA; [Hobson, Keith A.] Environm Canada, Saskatoon, SK S7N 0H3, Canada	University of Washington; University of Washington Seattle; University of Washington; University of Washington Seattle; Environment & Climate Change Canada	Rohwer, S (corresponding author), Univ Washington, Burke Museum, Seattle, WA 98195 USA.	rohwer@uw.edu	Hobson, Keith/Q-9306-2019		Burke Museum Endowment for Ornithology; Nuttall Ornithological Club; U.S. Fish and Wildlife Service; Environment Canada	Burke Museum Endowment for Ornithology; Nuttall Ornithological Club; U.S. Fish and Wildlife Service(US Fish & Wildlife Service); Environment Canada(CGIAR)	Newly collected Washington specimens are deposited in the Burke Museum (UWBM), and C. Wood and G. Lagerberg helped prepare these specimens and sample their primaries. C. Wood, R. Faucett, V. Rohwer, S. Lopez, M. Ortiz, and J. Navarro helped collect in Sinaloa. Thanks to K. Bostwick and J. Kirchman for loans and permission to sample primaries from specimens in the Cornell (CU) and the New York Sta…		34	15	16	0	15	OXFORD UNIV PRESS INC	CARY	JOURNALS DEPT, 2001 EVANS RD, CARY, NC 27513 USA	0004-8038	1938-4254		AUK	AUK	JUL	2011	128	3
J	BEST, LB				BEST, LB			BULL SNAKE PREYS ON ROUGH-WINGED SWALLOW NEST	CONDOR			English	Note											BEST, LB (corresponding author), IOWA STATE UNIV,DEPT ANIM ECOL,AMES,IA 50011, USA.								0	4	5	0	1	COOPER ORNITHOLOGICAL SOC	LAWRENCE	ORNITHOLOGICAL SOC NORTH AMER PO BOX 1897, LAWRENCE, KS 66044-8897	0010-5422			CONDOR	Condor		1977	79	4
J	RICKLEFS, RE				RICKLEFS, RE			LATITUDINAL VARIATION IN BREEDING PRODUCTIVITY OF ROUGH-WINGED SWALLOW	AUK			English	Article																			24	8	10	1	3	AMER ORNITHOLOGISTS UNION	LAWRENCE	ORNITHOLOGICAL SOC NORTH AMER PO BOX 1897, LAWRENCE, KS 66044-8897	0004-8038			AUK	AUK		1972	89	4
J	McNair, DB; Dean, JP				McNair, DB; Dean, JP			Distributional information on birds from egg sets collected by Henry Rogers Durkee in 1870 in Southwestern Wyoming	WESTERN NORTH AMERICAN NATURALIST			English	Article						eggs; museum collections; Wyoming; distribution; history; Ammodramus savannarum; Grasshopper Sparrow; Calamospiza melanocorys; Lark Bunting; Passerella iliaca schistacea; Fox Sparrow; Grus canadensis; Sandhill Crane	SPARROW	Henry Rogers Durkee collected 74 egg sets of 27 avian species in 1870 at Gilmer, Uinta County, in southwestern Wyoming. Despite the paucity of documented breeding evidence from this region during the late 19th and early 20th centuries, his material at the Smithsonian Institution was generally overlooked and has never been critically examined. Durkee's egg sets included 5 species (Sandhill Crane, …	Tall Timbers Res Stn, Tallahassee, FL 32312 USA; Smithsonian Inst, Dept Systemat Biol, Div Birds, Washington, DC 20013 USA	Smithsonian Institution; Smithsonian National Museum of Natural History	McNair, DB (corresponding author), Dept Planning & Nat Resources, Div Game & Fish, 45 Mars Hill, Frederiksted, VI 00840 USA.								93	1	1	0	4	BRIGHAM YOUNG UNIV	PROVO	290 LIFE SCIENCE MUSEUM, PROVO, UT 84602 USA	1527-0904			WEST N AM NATURALIST	West. North Am. Naturalist	JUL	2003	63	3
J	Ayers, S; Herzig, A; Witmer, M				Ayers, Sam; Herzig, Ann; Witmer, Mark			Merlin Pair Nesting in New York Feeds Primarily on Swallows	NORTHEASTERN NATURALIST			English	Article							FALCO-COLUMBARIUS; FOOD	We conducted a detailed study of prey selection by a breeding pair of Falco columbarius (Merlin) on the Wells College campus in central New York. We identified prey from corpses and feathers (110 positive identifications from 112 prey items). Of the 16 prey species, swallows (35 Hirundo rustica [Barn Swallow], 7 Tachycineta bicolor [Tree Swallow], and 4 Stelgidopteryx serripennis [Northern Rough-…	[Ayers, Sam; Herzig, Ann] Wells Coll, Dept Environm Sci, Aurora, NY 13026 USA; [Witmer, Mark] Wells Coll, Dept Biol & Chem Sci, Aurora, NY 13026 USA		Witmer, M (corresponding author), Wells Coll, Dept Biol & Chem Sci, Aurora, NY 13026 USA.	mwitmer48@gmail.com							26	0	0	0	1	EAGLE HILL INST	STEUBEN	59 EAGLE HILL RD, PO BOX 9, STEUBEN, ME 04680 USA	1092-6194	1938-5307		NORTHEAST NAT	Northeast. Nat		2021	28	4
J	Michel, NL; Smith, AC; Clark, RG; Morrissey, CA; Hobson, KA				Michel, Nicole L.; Smith, Adam C.; Clark, Robert G.; Morrissey, Christy A.; Hobson, Keith A.			Differences in spatial synchrony and interspecific concordance inform guild-level population trends for aerial insectivorous birds	ECOGRAPHY			English	Article							MIGRATORY CONNECTIVITY; NORTH-AMERICA; TIME-SERIES; DYNAMICS; AUTOCORRELATION; VARIABILITY; ISOTOPES; DECLINES; WINBUGS; CLIMATE	Many animal species exhibit spatiotemporal synchrony in population fluctuations, which may provide crucial information about ecological processes driving population change. We examined spatial synchrony and concordance among population trajectories of five aerial insectivorous bird species: chimney swift Chaetura pelagica, purple martin Progne subis, barn swallow Hirundo rustica, tree swallow Tac…	[Michel, Nicole L.] Univ Saskatchewan, Sch Environm & Sustainabil, Saskatoon, SK S7N 5C8, Canada; [Smith, Adam C.] Environm Canada, Canadian Wildlife Serv, Natl Wildlife Res Ctr, Ottawa, ON K1A 0H3, Canada; [Clark, Robert G.] Environm Canada, Prairie & Northern Wildlife Res Ctr, Saskatoon, SK S7N 0X4, Canada; [Morrissey, Christy A.] Univ Saskatchewan, Dept Biol, Saskatoon, SK S7N 5E2, Canada; [Ho…	University of Saskatchewan; Environment & Climate Change Canada; Canadian Wildlife Service; National Wildlife Research Centre - Canada; Environment & Climate Change Canada; University of Saskatchewan; Environment & Climate Change Canada	Michel, NL (corresponding author), Univ Saskatchewan, Sch Environm & Sustainabil, Saskatoon, SK S7N 5C8, Canada.	nicole.l.michel1@gmail.com	Hobson, Keith/Q-9306-2019	Smith, Adam Clark/0000-0002-2829-4843; Michel, Nicole/0000-0001-7817-2687; Morrissey, Christy/0000-0001-8128-4209	Environment Canada	Environment Canada(CGIAR)	We thank Elizabeth Holmes (NOAA) for assistance with MARSS; the Univ. of Saskatchewan High Performance Computing Research Facility and Domino Data Systems for server access and assistance; the Boreal Avian Modelling Project for Canadian BBS route GIS layers; and BBS volunteers for their contributions. This research was funded by an Environment Canada contract to the Univ. of Saskatchewan.		53	85	98	1	70	WILEY-BLACKWELL	HOBOKEN	111 RIVER ST, HOBOKEN 07030-5774, NJ USA	0906-7590	1600-0587		ECOGRAPHY	Ecography	AUG	2016	39	8
J	STILES, FG				STILES, FG			THE TAXONOMY OF ROUGH-WINGED SWALLOWS (STELGIDOPTERYX, HIRUNDINIDAE) IN SOUTHERN CENTRAL-AMERICA	AUK			English	Article								Based on morphological and distributional information, it appears that 2 spp. of Stelgidopteryx swallows breed in Costa Rica: the northern and highland S. serripennis (represented by the race S. fulvipennis), and the southern and lowland S. ruficollis (represented by S. uropygialis on the Caribbean versant and S. decolor on the Pacific). In general, the forms of S. ruficollis have larger bills, s…	UNIV COSTA RICA, ESCUELA BIOL, SAN JOSE, COSTA RICA										12	1	1	0	0	OXFORD UNIV PRESS INC	CARY	JOURNALS DEPT, 2001 EVANS RD, CARY, NC 27513 USA		1938-4254		AUK	AUK		1981	98	2
J	Leonard, ML; Horn, AG; Brown, CR; Fernandez, NJ				Leonard, ML; Horn, AG; Brown, CR; Fernandez, NJ			Parent-offspring recognition in tree swallows, Tachycineta bicolor	ANIMAL BEHAVIOUR			English	Article							EXTRA-PAIR PATERNITY; CHICK RECOGNITION; CLIFF SWALLOWS; INDIVIDUAL RECOGNITION; RIPARIA-RIPARIA; BARN SWALLOWS; CALLS; ADAPTATIONS; SIGNATURE; SYSTEMS	Parent-offspring recognition appears to be highly developed in species in which the risk of misdirecting care is high (e.g. colonial species). Some of the best evidence for this relationship comes from comparative work on swallows of the family Hirundinidae. Using methods followed in earlier studies, we determined whether parent-offspring recognition occurs in the tree swallow, Tachycineta bicolo…			Leonard, ML (corresponding author), DALHOUSIE UNIV,DEPT BIOL,HALIFAX,NS B3H 4J1,CANADA.		fernandez, nicole/JOK-5120-2023; Brown, Candace/KVB-3413-2024	Fernandez, Nicole/0000-0002-5374-8659					31	51	57	0	35	ACADEMIC PRESS LTD	LONDON	24-28 OVAL RD, LONDON, ENGLAND NW1 7DX	0003-3472			ANIM BEHAV	Anim. Behav.	NOV	1997	54		5
[truncated: 22 more columns]
